# Supplementary material for: Identification of novel genes including NAV2 associated with isolated tall stature
Source: Front Endocrinol (Lausanne). 2023 Dec 12;14:1258313. doi: 10.3389/fendo.2023.1258313 (PMC10752378; doi:10.3389/fendo.2023.1258313)
Supplement: Supplementary Table 1 — Primer. [file Table_1.xlsx]

## Sheet: Tabelle1
ALG1	for: TGCTGCTGATGTGGCTGG	rev: CGTCACACCAACCCCAAGT
CNGB1	for: ACATACCTGGCTTTCTTCCGG	rev: TGCTGATGTATGCGGGGATG
GGTLC2	for: AGGTATGGGGTGGAGGTCTG	rev: GCATGGGAGTGTGATCAGCA
HSD3B2	for: GTGCCAGTCTTCATCTACACCA	rev: CCAACACTTGACAGGATCCCA
IFT140	for: GCTCTGTCGCGTATTCCAACA	rev: TAATGTCTGCTCCTCTGCCC
NAV2	for:CCTGAGGACCAAGCCAGTG	rev: CTGGCAGCACTCTCTCCC
SCAF11	for: TCTGGTTCTTGGATCAGGCC	rev: CCAGATCTCATTCTAGGTCCCC
SLC22A16	for: ACTCTGCCCAAATCATACTCTG	rev: GTCCCCTTTTGCAGTCGG
TMEM8B	for: GTTTAAGGTGGGCTTGGCTC	rev: CACACTGCCCGCAATGAG
ZUP1	for: GAGCCAAGATTGCACCACTG	rev: CAAATCAACTGGTCCTTTGGGT
Suppl. Table 1: Primer
