# Supplementary material for: Identification of novel genes including NAV2 associated with isolated tall stature
Source: Front Endocrinol (Lausanne). 2023 Dec 12;14:1258313. doi: 10.3389/fendo.2023.1258313 (PMC10752378; doi:10.3389/fendo.2023.1258313)
Supplement: Supplementary Table 2 — GTEX data. [file Table_2.xlsx]

## Sheet: Tabelle1
GTEx data - expression analysis
	Hypothalamus	Pituary	Adrenal	Thyroid	Highest expression	Expression pattern
CNGB1	6.06	0.28	0.01	0.02	6.06 (hypothalamus)	brain-specific
GGTLC2	0.00	0.04	0.00	0.65	12.13 (testis)	testis-specific
HSD3B2	0.04	0.16	1702.00	0.12	1702 (adrenal gland)	adrenal gland-specific
IFT140	10.21	34.44	12.89	59.8	59.80 (thyroid)	ubiquitous
NAV2	5.05	9.04	1.98	25.49	62.45 (aorta)	ubiquitous
SCAF11	5.81	14.19	12.73	26.26	39.45 (lymphocytes)	ubiquitous
Suppl. Table 2: GTEx analysis release V8 (dbGaP accession phs 000424.v8.p2)
