# Supplementary material for: Identification of novel genes including NAV2 associated with isolated tall stature
Source: Front Endocrinol (Lausanne). 2023 Dec 12;14:1258313. doi: 10.3389/fendo.2023.1258313 (PMC10752378; doi:10.3389/fendo.2023.1258313)
Supplement: Supplementary Table 3 — GWAS on height. [file Table_3.xlsx]

## Sheet: Tabelle1
Gene	Height (p-value)	Lead Variant	dbSNP
CNGB1
GGTLC2
HSD3B2
IFT140	1.74E-12	16:1532463:G:A	rs13336428
NAV2	2.03E-11	11:20222140:G:A	rs11602566
SCAF11	5.81E-14	12:46419086:C:T	rs7134559
Supplementary Table 3: Significant variant associations to height are given as p-value; (-) indicates that no significant association was found in this region. All coordinates are in the hg19 (GRCh37) genome build. Genetic associations are generated by "bottom line" integrative analysis (https://cvd.hugeamp.org)
